# Supplementary material for: Identification and characterization of the GhHsp20 gene family in Gossypium hirsutum
Source: Sci Rep. 2016 Sep 1;6:32517. doi: 10.1038/srep32517 (PMC5007520; doi:10.1038/srep32517)
Supplement: Supplementary Dataset 2 [file srep32517-s3.xls]

## Sheet: Sheet1
Supplementary Dataset 2:Segmental duplication of GhHsp20 genes
Duplicated Gene 1	Duplicated Gene 2	Ka	Ks	Ka/Ks	Purifying selection	Duplicate type	Divergence time(million years ago)
GhHsp22.9	GhHsp22.5A	1.2121	1.5251	0.794768	purifying selection	Segmental	293.288
GhHsp22.9	GhHsp23.0	0.0061	0.0479	0.127349	purifying selection	Segmental	9.21154
GhHsp22.9	GhHsp22.4B	1.2317	1.6957	0.726367	purifying selection	Segmental	326.096
GhHsp21.1	GhHsp21.4	0.0186	0.0693	0.268398	purifying selection	Segmental	13.3269
GhHsp17.7A	GhHsp17.6A	0.0218	0.0224	0.973214	purifying selection	Segmental	4.30769
GhHsp18.3A	GhHsp17.0	1.8139	1.2312	1.47328	positive selection	Segmental	236.769
GhHsp18.3A	GhHsp18.4	0.0216	0.0346	0.624277	purifying selection	Segmental	6.65385
GhHsp18.3A	GhHsp17.8C	1.394	n.a.			Segmental
GhHsp18.3A	GhHsp17.7D	1.9755	1.7927	1.10197	positive selection	Segmental	344.75
GhHsp27.2	GhHsp27.1B	0.0158	0.0535	0.295327	purifying selection	Segmental	10.2885
GhHsp18.0A	GhHsp18.8	0.1917	0.9535	0.201049	purifying selection	Segmental	183.365
GhHsp18.0A	GhHsp18.1C	0	0.0218	0	purifying selection	Segmental	4.19231
GhHsp18.0A	GhHsp17.9D	1.3781	0.895	1.53978	positive selection	Segmental	172.115
GhHsp18.0A	GhHsp17.9B	1.3611	0.9271	1.46813	positive selection	Segmental	178.288
GhHsp17.7B	GhHsp18.0B	1.248	2.0962	0.595363	purifying selection	Segmental	403.115
GhHsp17.7B	GhHsp17.8C	0.0092	0.0591	0.155668	purifying selection	Segmental	11.3654
GhHsp17.7B	GhHsp17.9E	1.2104	2.1525	0.562323	purifying selection	Segmental	413.942
GhHsp27.1A	GhHsp27.0	0.0282	0.0449	0.628062	purifying selection	Segmental	8.63462
GhHsp17.1A	GhHsp17.1B	0.0185	0.0828	0.22343	purifying selection	Segmental	15.9231
GhHsp15.8A	GhHsp15.8B	0.016	0.0403	0.397022	purifying selection	Segmental	7.75
GhHsp18.8	GhHsp18.1C	0.1917	0.8785	0.218213	purifying selection	Segmental	168.942
GhHsp18.8	GhHsp17.9D	1.1541	0.7099	1.62572	positive selection	Segmental	136.519
GhHsp18.8	GhHsp17.9B	1.1557	0.766	1.50875	positive selection	Segmental	147.308
GhHsp18.8	GhHsp16.0A	n.a.	1.4242			Segmental	273.885
GhHsp18.1A	GhHsp18.0D	0.0213	0.0244	0.872951	purifying selection	Segmental	4.69231
GhHsp18.2A	GhHsp24.3	2.4241	n.a.			Segmental
GhHsp17.0	GhHsp17.7D	1.9582	1.0653	1.83817	positive selection	Segmental	204.865
GhHsp18.0B	GhHsp17.9E	0.0185	0			Segmental
GhHsp18.0B	GhHsp17.8C	1.2576	2.4384	0.515748	purifying selection	Segmental	468.923
GhHsp18.1B	GhHsp17.6B	1.6299	n.a.			Segmental
GhHsp18.1B	GhHsp17.8A	0.9617	1.7611	0.546079	purifying selection	Segmental	338.673
GhHsp18.1B	GhHsp17.7C	1.6167	n.a.			Segmental
GhHsp17.7C	GhHsp17.9C	1.2958	1.4246	0.909589	purifying selection	Segmental	273.962
GhHsp17.7C	GhHsp17.9A	1.3376	1.3954	0.958578	purifying selection	Segmental	268.346
GhHsp17.7C	GhHsp17.6B	0.0153	0.0847	0.180638	purifying selection	Segmental	16.2885
GhHsp23.6A	GhHsp29.6	0.4458	0.9139	0.4878	purifying selection	Segmental	175.75
GhHsp23.6A	GhHsp23.8	0.0547	0.0323	1.6935	positive selection	Segmental	6.21154
GhHsp25.2	GhHsp24.9	0.0351	0.0541	0.648799	purifying selection	Segmental	10.4038
GhHsp25.2	GhHsp25.3	1.4231	2.5344	0.561514	purifying selection	Segmental	487.385
GhHsp18.3B	GhHsp18.3D	0.0121	0.0362	0.334254	purifying selection	Segmental	6.96154
GhHsp24.4	GhHsp24.7	0.2532	0.2184	1.15934	positive selection	Segmental	42
GhHsp27.3	GhHsp28.5	0.0348	0			Segmental
GhHsp16.1	GhHsp16.0B	0.0121	0.0239	0.506276	purifying selection	Segmental	4.59615
GhHsp18.2C	GhHsp18.1D	0.0063	0.0529	0.119093	purifying selection	Segmental	10.1731
GhHsp15.9	GhHsp16.0C	0.0061	0.0342	0.178363	purifying selection	Segmental	6.57692
GhHsp22.4A	GhHsp22.5B	0.0156	0.0219	0.712329	purifying selection	Segmental	4.21154
GhHsp22.4A	GhHsp20.9	0.4596	1.134	0.405291	purifying selection	Segmental	218.077
GhHsp21.5A	GhHsp21.5B	0.0063	0.0623	0.101124	purifying selection	Segmental	11.9808
GhHsp18.0C	GhHsp17.9F	0.0214	0.1137	0.188215	purifying selection	Segmental	21.8654
GhHsp23.5B	GhHsp23.5C	0.0222	0.0643	0.345257	purifying selection	Segmental	12.3654
GhHsp25.3	GhHsp23.4B	1.5112	2.2916	0.659452	purifying selection	Segmental	440.692
GhHsp25.3	GhHsp24.9	1.4658	2.0704	0.707979	purifying selection	Segmental	398.154
GhHsp20.7A	GhHsp20.7B	0.0062	0.0325	0.190769	purifying selection	Segmental	6.25
GhHsp22.5A	GhHsp22.4B	0.0061	0.0849	0.0718492	purifying selection	Segmental	16.3269
GhHsp22.5A	GhHsp23.0	1.2237	1.6393	0.746477	purifying selection	Segmental	315.25
GhHsp18.1C	GhHsp17.9D	1.3845	0.8832	1.5676	positive selection	Segmental	169.846
GhHsp18.1C	GhHsp17.9B	1.3675	0.9148	1.49486	positive selection	Segmental	175.923
GhHsp29.6	GhHsp23.8	0.4055	0.9757	0.415599	purifying selection	Segmental	187.635
GhHsp29.6	GhHsp28.4	0.0375	0.0344	1.09012	positive selection	Segmental	6.61538
GhHsp17.8C	GhHsp17.9E	1.2196	2.5245	0.483106	purifying selection	Segmental	485.481
GhHsp17.9D	GhHsp17.9B	0.0218	0.106	0.20566	purifying selection	Segmental	20.3846
GhHsp17.6B	GhHsp17.9A	1.3835	1.5169	0.912057	purifying selection	Segmental	291.712
GhHsp17.6B	GhHsp17.9C	1.3391	1.5513	0.863212	purifying selection	Segmental	298.327
GhHsp22.6	GhHsp20.9	1.1659	1.4436	0.807634	purifying selection	Segmental	277.615
GhHsp22.6	GhHsp18.1E	1.7675	1.4535	1.21603	positive selection	Segmental	279.519
GhHsp23.4A	GhHsp23.5A	0.0223	0.0529	0.42155	purifying selection	Segmental	10.1731
GhHsp24.1	GhHsp23.6C	1.7791	1.5137	1.17533	positive selection	Segmental	291.096
GhHsp24.1	GhHsp23.6B	0.0879	0.1198	0.733723	purifying selection	Segmental	23.0385
GhHsp22.5B	GhHsp20.9	0.445	1.1187	0.397783	purifying selection	Segmental	215.135
GhHsp23.6C	GhHsp23.2	1.8471	2.7852	0.663184	purifying selection	Segmental	535.615
GhHsp18.1E	GhHsp18.3C	3.137	2.2864	1.37203	positive selection	Segmental	439.692
GhHsp18.1E	GhHsp16.3	1.394	2.0744	0.672002	purifying selection	Segmental	398.923
GhHsp22.4B	GhHsp23.0	1.2436	1.8397	0.67598	purifying selection	Segmental	353.788
