# Supplementary material for: Identification and characterization of the GhHsp20 gene family in Gossypium hirsutum
Source: Sci Rep. 2016 Sep 1;6:32517. doi: 10.1038/srep32517 (PMC5007520; doi:10.1038/srep32517)
Supplement: Supplementary Dataset 3 [file srep32517-s4.xls]

## Sheet: Sheet1
Supplementary Dataset 3: Groups of conserved expression profiles
Gene	Tissue Expression Group	Phylogenetic subgroup
GhHsp17.5B	1	CII
GhHsp17.9F	1	CI
GhHsp18.4	1	CI
GhHsp18.3A	1	CI
GhHsp17.5A	1	CII
GhHsp23.5C	1	MI
GhHsp17.9A	1	CI
GhHsp23.4A	1	CI
GhHsp24.9	2	P
GhHsp17.9B	2	CII
GhHsp17.6B	2	CI
GhHsp18.3D	2	CI
GhHsp15.9	2	Px
GhHsp17.9D	3	CII
GhHsp17.9C	3	CI
GhHsp18.2B	3	CI
GhHsp23.5B	3	MI
GhHsp23.5A	3	MI
GhHsp27.1B	4	P
GhHsp27.2	4	P
GhHsp17.6A	4	CI
GhHsp27.1A	4	MII
GhHsp18.2A	4	CI
GhHsp16.0C	4	Px
GhHsp18.3B	4	CI
GhHsp27.0	4	MII
GhHsp22.5A	5	CVI
GhHsp22.4B	5	CVI
GhHsp28.5	5	CVI
GhHsp15.8A	5	CV
GhHsp15.8B	5	CV
GhHsp27.3	6	CIV
GhHsp22.4A	7	CIV
GhHsp18.3E	7	CIV
GhHsp12.5	7	CIV
GhHsp21.0	7	CIV
GhHsp16.3	7	CIV
GhHsp20.9	7	CIV
GhHsp17.7B	8	CI
GhHsp22.9	8	CVI
GhHsp23.0	8	CVI
GhHsp20.7C	8	ER
GhHsp23.6B	8	CIX
GhHsp23.6D	8	CIX
GhHsp17.7D	8	CI
GhHsp16.1	8	CI
GhHsp17.7A	8	CI
GhHsp23.6C	8	orphan
GhHsp18.8	8	CII
GhHsp22.6	8	CIV
GhHsp18.3C	8	CIV
GhHsp18.1E	8	orphan
GhHsp13.9	9	CI
GhHsp23.4B	9	P
GhHsp17.1B	9	CIII
GhHsp17.1A	9	CIII
GhHsp18.2C	10	CI
GhHsp17.0	10	CI
GhHsp18.1D	10	CI
GhHsp18.0B	10	CI
GhHsp24.1	10	CIX
GhHsp28.4	10	CIX
GhHsp29.6	10	CIX
GhHsp23.1	10	CIX
GhHsp22.5B	10	CIV
GhHsp23.2	10	CIX
GhHsp17.9E	11	CI
GhHsp21.5A	11	CXI
GhHsp20.7B	11	ER
GhHsp21.5B	11	CXI
GhHsp23.6A	11	CXI
GhHsp23.8	11	CXI
GhHsp18.0A	12	CII
GhHsp17.8C	12	CI
GhHsp16.0B	12	CI
GhHsp18.1A	12	CI
GhHsp18.0D	12	CI
GhHsp24.3	13	CI
GhHsp16.5	13	CI
GhHsp24.4	13	MI
GhHsp25.2	13	P
GhHsp18.0C	13	CI
GhHsp25.3	13	P
GhHsp17.8B	14	CI
GhHsp18.1B	14	CI
GhHsp20.7A	14	ER
GhHsp18.1C	14	CII
GhHsp24.7	14	MI
GhHsp21.4	14	ER
GhHsp21.1	14	ER
GhHsp17.7C	14	CI
GhHsp17.8A	14	CI
GhHsp13.2	14	CI
GhHsp16.0A	14	CII

## Sheet: Sheet2
Gene	Abiotic Expression Group	Phylogenetic subgroup
GhHsp21.5B	1	CXI
GhHsp21.0	1	CIV
GhHsp20.9	1	CIV
GhHsp27.0	1	MII
GhHsp24.4	1	MI
GhHsp23.8	1	CXI
GhHsp23.6C	1	orphan
GhHsp16.3	2	CIV
GhHsp18.3E	2	CIV
GhHsp12.5	2	CIV
GhHsp18.1E	2	orphan
GhHsp17.8B	3	CI
GhHsp21.4	3	ER
GhHsp24.9	3	P
GhHsp25.2	3	P
GhHsp21.1	3	ER
GhHsp24.3	3	CI
GhHsp17.7C	3	CI
GhHsp18.0C	4	CI
GhHsp22.9	4	CVI
GhHsp17.7B	4	CI
GhHsp25.3	4	P
GhHsp23.0	4	CVI
GhHsp17.7A	5	CI
GhHsp18.0A	6	CII
GhHsp18.1B	6	CI
GhHsp16.0B	6	CI
GhHsp18.1C	6	CII
GhHsp20.7A	6	ER
GhHsp24.7	6	MI
GhHsp16.5	7	CI
GhHsp22.6	7	CIV
GhHsp18.0B	7	CI
GhHsp17.8C	7	CI
GhHsp16.1	7	CI
GhHsp18.0D	7	CI
GhHsp17.7D	7	CI
GhHsp17.9E	7	CI
GhHsp23.6B	7	CIX
GhHsp23.6D	7	CIX
GhHsp21.5A	8	CXI
GhHsp18.8	8	CII
GhHsp13.9	8	CI
GhHsp20.7C	8	ER
GhHsp18.1A	9	CI
GhHsp23.4B	9	P
GhHsp18.3C	9	CIV
GhHsp17.9A	10	CI
GhHsp23.2	10	CIX
GhHsp17.0	11	CI
GhHsp22.5B	11	CIV
GhHsp28.4	11	CIX
GhHsp29.6	11	CIX
GhHsp23.6A	11	CXI
GhHsp22.4A	11	CIV
GhHsp23.1	11	CIX
GhHsp16.0A	12	CII
GhHsp16.0C	12	Px
GhHsp17.9B	12	CII
GhHsp22.5A	12	CVI
GhHsp22.4B	12	CVI
GhHsp17.6A	12	CI
GhHsp24.1	12	CIX
GhHsp17.1A	13	CIII
GhHsp20.7B	13	ER
GhHsp18.2A	13	CI
GhHsp27.1A	13	MII
GhHsp15.9	14	Px
GhHsp23.5A	14	MI
GhHsp17.8A	14	CI
GhHsp17.6B	14	CI
GhHsp23.5B	14	MI
GhHsp18.2B	15	CI
GhHsp17.9C	15	CI
GhHsp13.2	15	CI
GhHsp18.3B	15	CI
GhHsp18.3D	15	CI
GhHsp27.1B	16	P
GhHsp27.2	16	P
GhHsp18.1D	16	CI
GhHsp18.2C	16	CI
GhHsp15.8A	17	CV
GhHsp15.8B	17	CV
GhHsp17.9F	17	CI
GhHsp23.5C	17	MI
GhHsp17.5B	17	CII
GhHsp18.3A	17	CI
GhHsp23.4A	17	CI
GhHsp18.4	17	CI
GhHsp17.5A	17	CII
GhHsp17.9D	17	CII
GhHsp17.1B	18	CIII
GhHsp28.5	18	CVI
GhHsp27.3	18	CIV
