# Supplementary material for: Identification and characterization of the GhHsp20 gene family in Gossypium hirsutum
Source: Sci Rep. 2016 Sep 1;6:32517. doi: 10.1038/srep32517 (PMC5007520; doi:10.1038/srep32517)
Supplement: Supplementary Dataset 4 [file srep32517-s5.xls]

## Sheet: Sheet1
Supplementary Dataset 4: Primers used in GhHsp20 gene expression (qRT-PCR)
Gene name		Primers (5'-3')
Ghhistone3	F	CGGTGGTGTGAAGAAGCCTCAT
	R	AATTTCACGAACAAGCCTCTGGAA
GhHsp21.1	F	AGCCACAACGAACCCTATAG
	R	CTATCATCCATGGAAACCAA
GhHsp23.2	F	TGGATGACTCACCACCACTTTC
	R	AAAGCTGTGACCGAGCTACCA
GhHsp22.4A	F	GAGTGCGTGAAGGTGGGGCCCGA
	R	TGGCGAAAATCAACGGTCTT
GhHsp21.5B	F	AATGAGGCAGCGAAAGCAAT
	R	GGGTTATCTATCGAAGGTTCCAA
GhHsp22.4B	F	AGCGGAGTTTGCTCGTGAT
	R	TTAAGCTGGCGGACAAAGC
GhHsp24.9	F	TGGTGGTTCGAAGCCTGTCC
	R	TTTAATGTCAGATCCAGGCT
GhHsp27.1A	F	GCTGAGGCAGATTATGAAAGG
	R	CCGATCAGGAAATTTTCATG
GhHsp23.5B	F	TGAGTACGGATGCCAAGTGA
	R	TCCCTTCTGGCCCTACCATA
GhHsp16.0A	F	GCAAGGTTTCCCCATCCA
	R	GCAAAACGGTGGCAACAG
GhHsp17.1A	F	CTGCACCAGATAATGAAGATGA
	R	GGAACACCATCAATCAAGAA
GhHsp15.9	F	AAGGGATGAACGAGCGATT
	R	CAAAACGAAACCAGGATCCT
GhHsp21.4	F	ACCGCCATTTTTGACGAA
	R	TGGATACTCCACGAAACAATC
GhHsp15.8B	F	ACCCGAGTTTGGAAATGTTG
	R	TCCGAAACAGCTGATGACAA
GhHsp16.5	F	CTCCTTGACGATTTTGG
	R	TCCGGGTGCAATCTCTT
GhHsp18.2B	F	GGTCGCCTACGGATTTCTC
	R	GGCGAATGAAGCTAGAAAAGT
GhHsp17.9C	F	CGTTTTGGGCAACTCATCA
	R	GCAAACCGTTCGTTGTCAA
